# Supplementary material for: Cuscuta australis Parasitism-Induced Changes in the Proteome and Photosynthetic Parameters of Arabidopsis thaliana
Source: Plants (Basel). 2022 Oct 28;11(21):2904. doi: 10.3390/plants11212904 (PMC9656692; doi:10.3390/plants11212904)
Supplement: Supplementary file 1 [file plants-11-02904-s001.zip]

Archive with 4 entries (4 files):
- Figure_S4_rev.jpg
- Figure_S1_rev.jpg
- Figure_S2_rev.jpg
- Figure_S3_rev.jpg
